# Supplementary material for: Positive Effects of Argon Inhalation After Traumatic Brain Injury in Rats
Source: Int J Mol Sci. 2024 Nov 26;25(23):12673. doi: 10.3390/ijms252312673 (PMC11640893; doi:10.3390/ijms252312673)
Supplement: Supplementary file 1 [file ijms-25-12673-s001.zip]

Archive with 1 entries (1 files):
- ijms-3310737-supplementary.pdf
